# Supplementary material for: The Impact of Surgical Experience in VATS Lobectomy on Conversion and Patient Quality of Life: Results from a Comprehensive National Video-Assisted Thoracic Surgical Database
Source: Cancers (Basel). 2023 Jan 8;15(2):410. doi: 10.3390/cancers15020410 (PMC9857299; doi:10.3390/cancers15020410)
Supplement: Supplementary file 1 [file cancers-15-00410-s001.zip]

Archive with 2 entries (2 files):
- Supplementary File S1_STROCCS 2021.pdf
- Supplementaty Tables S1-S4.pdf
